# Supplementary material for: Exploring the role of non-coding RNAs as potential candidate biomarkers in the cross-talk between diabetes mellitus and Alzheimer’s disease
Source: Front Aging Neurosci. 2022 Aug 24;14:955461. doi: 10.3389/fnagi.2022.955461 (PMC9451601; doi:10.3389/fnagi.2022.955461)
Supplement: Supplementary file 1 [file Table_1.XLSX]

## Sheet: AlzDiahighconfidence
variant	minor_AF_AD	low_confidence_variant_AD	n_complete_samples_AD	AC_AD	ytx_AD	beta_AD	se_AD	tstat_AD	pval_AD	adjpvalue_AD	Dataname_AD	minor_AF_DM	low_confidence_variant_DM	n_complete_samples_DM	AC_DM	ytx_DM	beta_DM	se_DM	tstat_DM	pval_DM	adjpvalue_DM	Dataname_DM	rsid	chr	Gene
19:45344039:CA:C	0.313415	FALSE	331041	207507	19094.8	0.00912115	0.000753399	12.1067	9.9e-34	9.75e-29	Illnesses of mother Alzheimer's disease v2	0.313331	FALSE	329892	206731	18024.8	-0.00345502	0.000773706	-4.46555	7.99e-06	0.0468392	Illness of mother diabetes	rs112588918	19	NECTIN2
19:45345623:G:A	0.287588	FALSE	331041	190407	17742	0.0101155	0.000757238	13.3585	1.08e-40	1.26e-35	Illnesses of mother Alzheimer's disease v2	0.287505	FALSE	329892	189691	16501.5	-0.00349658	0.000777693	-4.49609	6.92e-06	0.0422096	Illness of mother diabetes	rs2199575	19	NECTIN2
19:45354044:T:G	0.48273	FALSE	329892	341287	27510.1	-0.00502983	0.000678921	-7.40856	1.28e-13	6.15e-09	Illnesses of mother Alzheimer's disease	0.482839	FALSE	360192	372555	18234.9	0.00204223	0.000503777	4.05385	5.04e-05	0.0266626	Diabetes Diagnosis by Doctor	rs57537848	19	NECTIN2
19:45354296:A:G	0.482856	FALSE	331041	342392	28632.6	-0.00537224	0.000689615	-7.7902	6.71e-15	3.35e-10	Illnesses of mother Alzheimer's disease v2	0.482865	FALSE	360192	372536	18232.1	0.00203462	0.000504064	4.03642	5.43e-05	0.0281464	Diabetes Diagnosis by Doctor	rs11666329	19	NECTIN2
19:45355721:C:G	0.263766	FALSE	331041	174634	16438.9	0.0113693	0.000786731	14.4513	2.54e-47	3.77e-42	Illnesses of mother Alzheimer's disease v2	0.263696	FALSE	329892	173982	15118.8	-0.00362697	0.000808016	-4.48873	7.17e-06	0.0431218	Illness of mother diabetes	rs2972559	19	NECTIN2
19:45355783:CA:C	0.29826	FALSE	312666	186512	9748.63	0.00661627	0.000618882	10.6907	1.14e-26	2.04e-21	Illnesses of father Alzheimer's disease v2	0.298287	FALSE	329892	196805	17106.5	-0.00400139	0.000805147	-4.96977	6.71e-07	0.0108548	Illness of mother diabetes	rs71338733	19	NECTIN2
19:45356464:T:A	0.25992	FALSE	331041	172088	16230.2	0.0115606	0.000790939	14.6163	2.29e-48	3.67e-43	Illnesses of mother Alzheimer's disease v2	0.259848	FALSE	329892	171443	14887	-0.00369097	0.000812338	-4.54364	5.53e-06	0.0361981	Illness of mother diabetes	rs73050205	19	NECTIN2
19:45356752:C:CT	0.26554	FALSE	331041	175809	16554.2	0.011879	0.000800931	14.8315	9.52e-50	1.6e-44	Illnesses of mother Alzheimer's disease v2	0.265461	FALSE	331142	175811	15858	-0.00399276	0.000835191	-4.78066	1.75e-06	0.0145821	Illness of mother diabetes v2	rs199956232	19	NECTIN2
19:45357291:G:C	0.263581	FALSE	331041	174512	16421.5	0.0113558	0.000788114	14.4088	4.7e-47	6.76e-42	Illnesses of mother Alzheimer's disease v2	0.263512	FALSE	329892	173861	15108.7	-0.0036379	0.000809436	-4.49437	6.98e-06	0.0424185	Illness of mother diabetes	rs4803763	19	NECTIN2
19:45357377:T:C	0.259897	FALSE	331041	172073	16236	0.0116311	0.00079143	14.6963	7.06e-49	1.17e-43	Illnesses of mother Alzheimer's disease v2	0.259827	FALSE	329892	171429	14888.4	-0.0036763	0.000812845	-4.52276	6.11e-06	0.038669	Illness of mother diabetes	rs4803764	19	NECTIN2
19:45386467:G:GTAA	0.149167	FALSE	331041	98760.8	11579.9	0.0379811	0.000972417	39.0584	0	0	Illnesses of mother Alzheimer's disease v2	0.148955	FALSE	331142	98650.3	8612.56	-0.00680837	0.00101642	-6.69836	2.11e-11	1.31e-06	Illness of mother diabetes v2	rs142042446	19	AC011481.2
19:45387459:C:G	0.14869	FALSE	311839	92734.4	5614.06	0.01796	0.000745941	24.077	5.7e-128	2.91e-122	Illnesses of father Alzheimer's disease	0.148755	FALSE	331142	98518.1	8578.9	-0.00697101	0.00100941	-6.906	4.99e-12	3.3e-07	Illness of mother diabetes v2	rs12972156	19	AC011481.2
19:45387596:G:A	0.149056	FALSE	331041	98687.2	11583	0.0375328	0.000965202	38.886	0	0	Illnesses of mother Alzheimer's disease v2	0.148847	FALSE	331142	98578.7	8585.11	-0.00695858	0.00100884	-6.89757	5.3e-12	3.47e-07	Illness of mother diabetes v2	rs12972970	19	AC011481.2
19:45388130:G:A	0.152289	FALSE	331041	100828	11754.2	0.036702	0.000956576	38.3681	2.31222722253703e-321	1.38629452199812e-315	Illnesses of mother Alzheimer's disease v2	0.152082	FALSE	331142	100722	8767.66	-0.0070151	0.000999763	-7.01677	2.27e-12	1.71e-07	Illness of mother diabetes v2	rs34342646	19	AC011481.2
19:45388500:A:G	0.217389	FALSE	331041	143930	15767.9	0.0309178	0.000837242	36.9281	6.65e-298	3.28e-292	Illnesses of mother Alzheimer's disease v2	0.217221	FALSE	329892	143319	12365.3	-0.00438565	0.000861548	-5.09043	3.57e-07	0.00672462	Illness of mother diabetes	rs283811	19	AC011481.2
19:45390333:A:G	0.215287	FALSE	329892	142043	15097.5	0.0302146	0.000820782	36.812	4.77e-296	2.43e-290	Illnesses of mother Alzheimer's disease	0.215287	FALSE	329892	142043	12227.8	-0.00455308	0.000857206	-5.31154	1.09e-07	0.00251672	Illness of mother diabetes	rs283815	19	AC011481.2
19:45392254:C:T	0.171902	FALSE	331041	113813	13541.5	0.0402261	0.000906243	44.3877	0	0	Illnesses of mother Alzheimer's disease v2	0.171706	FALSE	329892	113289	9477.99	-0.00713849	0.000933528	-7.64679	2.07e-14	2.94e-09	Illness of mother diabetes	rs6857	19	AC011481.2
19:45394336:T:C	0.149283	FALSE	312666	93351.3	5977.62	0.0189225	0.000758809	24.937	4.02e-137	2.41e-131	Illnesses of father Alzheimer's disease v2	0.149288	FALSE	331142	98870.8	8589.96	-0.00709453	0.00100233	-7.07804	1.46e-12	1.15e-07	Illness of mother diabetes v2	rs71352238	19	TOMM40
19:45394969:T:G	0.215196	FALSE	312666	134569	8203.02	0.0165552	0.000657692	25.1716	1.13e-139	7.8e-134	Illnesses of father Alzheimer's disease v2	0.215144	FALSE	331142	142486	12720.5	-0.00483552	0.000868697	-5.56641	2.6e-08	0.000630703	Illness of mother diabetes v2	rs184017	19	TOMM40
19:45395619:A:G	0.146377	FALSE	312666	91534	5904	0.0193502	0.00076396	25.3289	2.14e-141	1.84e-135	Illnesses of father Alzheimer's disease v2	0.146384	FALSE	331142	96948	8433	-0.00696141	0.00100932	-6.89716	5.31e-12	3.47e-07	Illness of mother diabetes v2	rs2075650	19	TOMM40
19:45395714:T:C	0.215908	FALSE	312666	135014	8232	0.0165731	0.000656611	25.2403	2e-140	1.45e-134	Illnesses of father Alzheimer's disease v2	0.215858	FALSE	331142	142959	12759	-0.0048596	0.000867286	-5.60323	2.11e-08	0.000517574	Illness of mother diabetes v2	rs157581	19	TOMM40
19:45395844:G:A	0.114026	FALSE	331041	75494.3	8854.14	0.0356327	0.00107901	33.0235	9.18e-239	3.84e-233	Illnesses of mother Alzheimer's disease v2	0.113849	FALSE	331142	75400.2	6579.42	-0.0063628	0.00112711	-5.64521	1.65e-08	0.000413221	Illness of mother diabetes v2	rs34095326	19	TOMM40
19:45395909:C:G	0.146335	FALSE	312666	91508.2	5902.2	0.0193545	0.000764198	25.3266	2.26e-141	1.84e-135	Illnesses of father Alzheimer's disease v2	0.146343	FALSE	331142	96920.4	8423.3	-0.00704562	0.00100964	-6.97834	2.99e-12	2.12e-07	Illness of mother diabetes v2	rs34404554	19	TOMM40
19:45396144:C:T	0.146577	FALSE	331041	97046	11507.5	0.0383671	0.000965863	39.7231	0	0	Illnesses of mother Alzheimer's disease v2	0.146357	FALSE	331142	96930.2	8428.55	-0.00699201	0.00100969	-6.92488	4.37e-12	2.97e-07	Illness of mother diabetes v2	rs11556505	19	TOMM40
19:45396219:C:T	0.215	FALSE	329892	141854	15117.8	0.0304433	0.000819526	37.1475	2.04e-301	1.17e-295	Illnesses of mother Alzheimer's disease	0.215	FALSE	329892	141854	12193	-0.00469402	0.000855924	-5.48416	4.16e-08	0.00116762	Illness of mother diabetes	rs157582	19	TOMM40
19:45396665:G:T	0.206796	FALSE	331041	136916	15286.9	0.0327287	0.000845652	38.7024	0	0	Illnesses of mother Alzheimer's disease v2	0.206565	FALSE	331142	136805	12219.1	-0.00477261	0.000883698	-5.40072	6.64e-08	0.00132545	Illness of mother diabetes v2	rs59007384	19	TOMM40
19:45410002:G:A	0.127043	FALSE	329892	83821	10247	0.0454585	0.00100883	45.0604	0	0	Illnesses of mother Alzheimer's disease	0.127043	FALSE	329892	83821	6951	-0.00752884	0.00105464	-7.13878	9.44e-13	1.04e-07	Illness of mother diabetes	rs769449	19	APOE
19:45411941:T:C	0.15642	FALSE	331041	103563	13109	0.0485089	0.000938673	51.6782	0	0	Illnesses of mother Alzheimer's disease v2	0.15611	FALSE	331142	103389	8900	-0.00823089	0.000983073	-8.37261	5.66e-17	8.48e-12	Illness of mother diabetes v2	rs429358	19	APOE
19:45413234:GGT:G	0.136129	FALSE	312666	85126	5878.49	0.027568	0.000835292	33.004	1.84e-238	1.27e-231	Illnesses of father Alzheimer's disease v2	0.13608	FALSE	331142	90123.9	7812.05	-0.00827365	0.00110494	-7.4879	7.02e-14	7.55e-09	Illness of mother diabetes v2	19:45413234_GGT_G	19
19:45413576:C:T	0.207025	FALSE	329892	136592	13796.4	0.0231373	0.000832043	27.8078	5.5e-170	2.17e-164	Illnesses of mother Alzheimer's disease	0.206973	FALSE	360192	149100	6837.84	-0.00257683	0.000617923	-4.17014	3.04e-05	0.0181731	Diabetes Diagnosis by Doctor	rs75627662	19	APOE
19:45415713:G:A	0.128406	FALSE	312666	80296.2	5494.75	0.0236067	0.000808582	29.1952	3.99e-187	5.5e-181	Illnesses of father Alzheimer's disease v2	0.128376	FALSE	331142	85021.2	7322.33	-0.00784334	0.00106916	-7.33596	2.21e-13	1.91e-08	Illness of mother diabetes v2	rs10414043	19	APOC1
19:45415935:G:T	0.128753	FALSE	331041	85245.3	10775.4	0.0469183	0.00102134	45.9381	0	0	Illnesses of mother Alzheimer's disease v2	0.128492	FALSE	331142	85098.4	7331.14	-0.00781366	0.00106887	-7.3102	2.67e-13	2.28e-08	Illness of mother diabetes v2	rs7256200	19	APOC1
19:45416178:G:T	0.237575	FALSE	331041	157294	16832.3	0.0278543	0.000804066	34.6418	1.76e-262	7.84e-257	Illnesses of mother Alzheimer's disease v2	0.237296	FALSE	331142	157158	14137.6	-0.00406088	0.00083996	-4.83462	1.33e-06	0.0122486	Illness of mother diabetes v2	rs483082	19	AC011481.3
19:45416741:C:T	0.237636	FALSE	331041	157334	16843.7	0.0279214	0.000804085	34.7245	1.01e-263	4.79e-258	Illnesses of mother Alzheimer's disease v2	0.237356	FALSE	331142	157197	14144.3	-0.00403431	0.000839986	-4.80283	1.57e-06	0.0134353	Illness of mother diabetes v2	rs438811	19	APOC1
19:45417638:C:CTTCG	0.237736	FALSE	331041	157401	16833.1	0.027943	0.000806502	34.6472	1.46e-262	6.72e-257	Illnesses of mother Alzheimer's disease v2	0.237457	FALSE	331142	157264	14151.9	-0.00404737	0.0008425	-4.804	1.56e-06	0.0134268	Illness of mother diabetes v2	rs34954997	19	APOC1
19:45418790:T:C	0.236702	FALSE	331041	156716	16759	0.0277916	0.000806035	34.4794	4.74e-260	2.04e-254	Illnesses of mother Alzheimer's disease v2	0.236419	FALSE	331142	156577	14087.3	-0.00404565	0.000842006	-4.80477	1.55e-06	0.0134087	Illness of mother diabetes v2	rs5117	19	APOC1
19:45421254:G:A	0.158904	FALSE	331041	105207	12340.3	0.0375907	0.000936232	40.151	0	0	Illnesses of mother Alzheimer's disease v2	0.158663	FALSE	331142	105080	9250.7	-0.00584246	0.000978771	-5.96918	2.39e-09	8.59e-05	Illness of mother diabetes v2	rs12721046	19	APOC1
19:45422160:C:G	0.190596	FALSE	331041	126190	14842.7	0.0393617	0.000869181	45.2859	0	0	Illnesses of mother Alzheimer's disease v2	0.190296	FALSE	331142	126030	11082.6	-0.00626069	0.000909227	-6.88572	5.76e-12	3.75e-07	Illness of mother diabetes v2	rs12721051	19	APOC1
19:45422846:G:A	0.19079	FALSE	331041	126318	14853.7	0.0392727	0.000868245	45.2323	0	0	Illnesses of mother Alzheimer's disease v2	0.19049	FALSE	331142	126159	11098.8	-0.00620556	0.000908241	-6.8325	8.36e-12	5.36e-07	Illness of mother diabetes v2	rs56131196	19	APOC1
19:45422946:A:G	0.190979	FALSE	312666	119425	7711	0.0205228	0.000686616	29.8898	5.06e-196	1.16e-189	Illnesses of father Alzheimer's disease v2	0.190731	FALSE	331142	126318	11117	-0.00616713	0.000907636	-6.79472	1.09e-11	6.91e-07	Illness of mother diabetes v2	rs4420638	19	APOC1
19:45424351:A:T	0.187542	FALSE	312666	117276	7565.2	0.0214436	0.000709675	30.2161	2.83e-200	1.3e-193	Illnesses of father Alzheimer's disease v2	0.187263	FALSE	331142	124021	10913.9	-0.00651283	0.000938333	-6.94085	3.9e-12	2.68e-07	Illness of mother diabetes v2	rs814573	19	APOC1
19:45424514:A:C	0.186578	FALSE	331041	123530	14378.9	0.0395098	0.000897834	44.0057	0	0	Illnesses of mother Alzheimer's disease v2	0.186296	FALSE	331142	123381	10882.3	-0.00619295	0.000939037	-6.595	4.26e-11	2.56e-06	Illness of mother diabetes v2	rs157592	19	APOC1
19:45427125:T:A	0.160187	FALSE	331041	106057	12377	0.0383632	0.00095124	40.3296	0	0	Illnesses of mother Alzheimer's disease v2	0.159942	FALSE	331142	105927	9338.47	-0.00591311	0.000994487	-5.94589	2.75e-09	9.66e-05	Illness of mother diabetes v2	rs111789331	19	APOC1
19:45428234:G:A	0.159803	FALSE	331041	105803	12325.8	0.0385167	0.000957548	40.2243	0	0	Illnesses of mother Alzheimer's disease v2	0.159563	FALSE	331142	105676	9324.26	-0.00588132	0.00100105	-5.87514	4.23e-09	0.000138844	Illness of mother diabetes v2	rs66626994	19	APOC1P1
6:31174010:CTTTT:C	0.298264	FALSE	331041	464607	39514.7	-0.00360727	0.000755046	-4.77755	1.78e-06	0.0278355	Illnesses of mother Alzheimer's disease v2	0.283476	FALSE	16415	23523.5	3017.18	0.0206179	0.00397465	5.18733	2.16e-07	0.000174107	Started insulin within one year diagnosis of diabetes	rs576224725	6	HCG27
6:31208289:CATG:C	0.396712	FALSE	331041	399426	33864.3	-0.00327667	0.000699317	-4.68552	2.79e-06	0.0405072	Illnesses of mother Alzheimer's disease v2	0.396858	FALSE	360192	434494	21281.1	0.00254373	0.000511121	4.97677	6.47e-07	0.000706246	Diabetes Diagnosis by Doctor	6:31208289_CATG_C	6
6:31208340:C:T	0.382601	FALSE	331041	408769	34649	-0.00345022	0.000704015	-4.90078	9.55e-07	0.0170384	Illnesses of mother Alzheimer's disease v2	0.37088	FALSE	16415	20654	2721	0.0238355	0.00365356	6.52391	7.05e-11	7.98e-08	Started insulin within one year diagnosis of diabetes	rs3095250	6	AL662844.2
6:31208610:G:T	0.396648	FALSE	331041	399468	33869.9	-0.0032648	0.000699303	-4.66866	3.03e-06	0.0433973	Illnesses of mother Alzheimer's disease v2	0.3841	FALSE	16415	20220	2686.88	0.0257739	0.0036291	7.10203	1.28e-12	1.62e-09	Started insulin within one year diagnosis of diabetes	rs3132496	6	AL662844.2
6:31209288:T:C	0.387709	FALSE	331041	405387	34374.9	-0.00332041	0.000702312	-4.72783	2.27e-06	0.0341389	Illnesses of mother Alzheimer's disease v2	0.38711	FALSE	280211	343477	29168	0.00319623	0.000756088	4.22733	2.37e-05	0.0355491	Illnesses of siblings Diabetes v2	rs3095248	6	AL662844.2
6:31209510:C:T	0.387721	FALSE	331041	405379	34373.4	-0.00332552	0.000702324	-4.73502	2.19e-06	0.0332786	Illnesses of mother Alzheimer's disease v2	0.387125	FALSE	280211	343469	29166.7	0.00319175	0.000756103	4.22131	2.43e-05	0.0362975	Illnesses of siblings Diabetes v2	rs3130712	6	AL662844.2
6:31209839:G:A	0.3824	FALSE	331041	408902	34663.8	-0.00342983	0.000704025	-4.87175	1.11e-06	0.0186373	Illnesses of mother Alzheimer's disease v2	0.381863	FALSE	278954	344864	27846	0.00313567	0.000742429	4.22354	2.41e-05	0.0359686	Illnesses of siblings Diabetes	rs3130406	6	AL662844.2
6:31209947:A:T	0.382401	FALSE	331041	408901	34663.6	-0.00343091	0.000704025	-4.87327	1.1e-06	0.0185458	Illnesses of mother Alzheimer's disease v2	0.370819	FALSE	16415	20656	2721	0.0237838	0.00365335	6.51013	7.73e-11	8.71e-08	Started insulin within one year diagnosis of diabetes	rs3130535	6	AL662844.2
6:31210216:C:T	0.382425	FALSE	331041	408885	34664	-0.00341825	0.000704012	-4.85538	1.2e-06	0.0199475	Illnesses of mother Alzheimer's disease v2	0.370819	FALSE	16415	20656	2721	0.0237839	0.00365335	6.51017	7.72e-11	8.71e-08	Started insulin within one year diagnosis of diabetes	rs3130688	6	AL662844.2
6:31210462:T:C	0.382389	FALSE	331041	408909	34664.2	-0.00343172	0.000704054	-4.87424	1.09e-06	0.0185356	Illnesses of mother Alzheimer's disease v2	0.381849	FALSE	278954	344871	27845.9	0.00313059	0.000742457	4.21653	2.48e-05	0.0368002	Illnesses of siblings Diabetes	rs3134766	6	AL662844.2
6:31210532:A:G	0.382853	FALSE	331041	408602	34644	-0.00338967	0.000704595	-4.81081	1.5e-06	0.0243116	Illnesses of mother Alzheimer's disease v2	0.382314	FALSE	278954	344612	27820	0.00309575	0.000743045	4.1663	3.1e-05	0.0442103	Illnesses of siblings Diabetes	rs3130536	6	AL662844.2
6:31210731:G:C	0.382412	FALSE	331041	408894	34663	-0.00343071	0.000704002	-4.87316	1.1e-06	0.0185458	Illnesses of mother Alzheimer's disease v2	0.370804	FALSE	16415	20656.5	2721.01	0.0237797	0.00365336	6.509	7.78e-11	8.77e-08	Started insulin within one year diagnosis of diabetes	rs3134764	6	AL662844.2
6:31210774:A:C	0.387692	FALSE	331041	405398	34375.1	-0.00332556	0.000702314	-4.73515	2.19e-06	0.0332786	Illnesses of mother Alzheimer's disease v2	0.387077	FALSE	278954	341954	27635.1	0.00326535	0.000740669	4.40865	1.04e-05	0.0180759	Illnesses of siblings Diabetes	rs3134763	6	AL662844.2
6:31213611:C:G	0.381627	FALSE	331041	409414	34698.2	-0.00350255	0.000704977	-4.96832	6.76e-07	0.0133107	Illnesses of mother Alzheimer's disease v2	0.369838	FALSE	16415	20688.2	2728.36	0.0242993	0.00365836	6.64213	3.19e-11	3.69e-08	Started insulin within one year diagnosis of diabetes	rs2394900	6	AL662844.2
6:31213619:G:GC	0.384422	FALSE	331041	407563	34558.7	-0.00338466	0.000704629	-4.80346	1.56e-06	0.0251036	Illnesses of mother Alzheimer's disease v2	0.372508	FALSE	16415	20600.6	2716.97	0.0240715	0.00365589	6.58432	4.71e-11	5.38e-08	Started insulin within one year diagnosis of diabetes	rs34763471	6	AL662844.2
6:31214353:T:G	0.382497	FALSE	331041	408838	34658.4	-0.00342988	0.000704104	-4.87127	1.11e-06	0.0186373	Illnesses of mother Alzheimer's disease v2	0.370895	FALSE	16415	20653.5	2720.63	0.0237857	0.00365389	6.50969	7.75e-11	8.73e-08	Started insulin within one year diagnosis of diabetes	rs2394901	6	AL662844.2
6:31214576:T:C	0.382429	FALSE	331041	408883	34661.7	-0.00343272	0.000704025	-4.87585	1.08e-06	0.0184757	Illnesses of mother Alzheimer's disease v2	0.370826	FALSE	16415	20655.8	2720.99	0.0237861	0.00365338	6.51072	7.7e-11	8.68e-08	Started insulin within one year diagnosis of diabetes	rs3095244	6	AL662844.2
6:31214583:A:G	0.382424	FALSE	331041	408886	34662.2	-0.00343102	0.000704044	-4.87331	1.1e-06	0.0185458	Illnesses of mother Alzheimer's disease v2	0.370823	FALSE	16415	20655.9	2720.98	0.0237857	0.00365342	6.51054	7.71e-11	8.69e-08	Started insulin within one year diagnosis of diabetes	rs3134757	6	AL662844.2
6:31214672:G:GAGAA	0.383361	FALSE	331041	408266	34607.5	-0.00344975	0.000704888	-4.89404	9.88e-07	0.0174054	Illnesses of mother Alzheimer's disease v2	0.37182	FALSE	16415	20623.1	2714.61	0.0235696	0.00365894	6.44165	1.21e-10	1.34e-07	Started insulin within one year diagnosis of diabetes	rs112077259	6	AL662844.2
6:31215331:T:C	0.382435	FALSE	331041	408879	34661.7	-0.00343105	0.00070402	-4.87351	1.1e-06	0.0185458	Illnesses of mother Alzheimer's disease v2	0.370834	FALSE	16415	20655.5	2721	0.0237945	0.00365348	6.51282	7.59e-11	8.57e-08	Started insulin within one year diagnosis of diabetes	rs2894188	6	HLA-C
6:31215556:T:C	0.382427	FALSE	331041	408884	34662	-0.00343185	0.000704012	-4.8747	1.09e-06	0.0185151	Illnesses of mother Alzheimer's disease v2	0.37082	FALSE	16415	20656	2721	0.0237841	0.00365335	6.51022	7.72e-11	8.71e-08	Started insulin within one year diagnosis of diabetes	rs3095242	6	HLA-C
6:31215635:A:C	0.382445	FALSE	331041	408872	34661.5	-0.00342909	0.000704026	-4.87068	1.11e-06	0.0186428	Illnesses of mother Alzheimer's disease v2	0.37084	FALSE	16415	20655.3	2721	0.0237955	0.00365354	6.513	7.58e-11	8.56e-08	Started insulin within one year diagnosis of diabetes	rs3095241	6	HLA-C
6:31216308:G:A	0.382649	FALSE	331041	408737	34648.8	-0.00344041	0.00070417	-4.88576	1.03e-06	0.017874	Illnesses of mother Alzheimer's disease v2	0.370961	FALSE	16415	20651.3	2720.57	0.0238119	0.00365446	6.51583	7.44e-11	8.41e-08	Started insulin within one year diagnosis of diabetes	rs3130413	6	HLA-C
6:31216558:A:T	0.38243	FALSE	331041	408882	34661.7	-0.0034324	0.000704014	-4.87547	1.09e-06	0.0184841	Illnesses of mother Alzheimer's disease v2	0.370822	FALSE	16415	20655.9	2720.96	0.02378	0.00365337	6.50906	7.78e-11	8.77e-08	Started insulin within one year diagnosis of diabetes	rs2394906	6	HLA-C
6:31216918:T:A	0.382429	FALSE	331041	408883	34661.7	-0.00343276	0.000704016	-4.87598	1.08e-06	0.0184757	Illnesses of mother Alzheimer's disease v2	0.370822	FALSE	16415	20655.9	2720.96	0.0237798	0.00365336	6.509	7.78e-11	8.77e-08	Started insulin within one year diagnosis of diabetes	rs3130416	6	HLA-C
6:31217403:T:C	0.382423	FALSE	331041	408886	34662	-0.00343316	0.000704011	-4.87657	1.08e-06	0.0184757	Illnesses of mother Alzheimer's disease v2	0.37082	FALSE	16415	20656	2721	0.023784	0.00365335	6.51019	7.72e-11	8.71e-08	Started insulin within one year diagnosis of diabetes	rs3130418	6	HLA-C
6:31218087:A:G	0.382421	FALSE	331041	408888	34662	-0.00343431	0.00070401	-4.87822	1.07e-06	0.018346	Illnesses of mother Alzheimer's disease v2	0.37082	FALSE	16415	20656	2721	0.023784	0.00365335	6.5102	7.72e-11	8.71e-08	Started insulin within one year diagnosis of diabetes	rs3134750	6	HLA-C
6:31218377:GAA:G	0.382336	FALSE	331041	408944	34666.2	-0.00343972	0.000704229	-4.88438	1.04e-06	0.0179603	Illnesses of mother Alzheimer's disease v2	0.370709	FALSE	16415	20659.6	2721.22	0.0237782	0.0036547	6.5062	7.93e-11	8.93e-08	Started insulin within one year diagnosis of diabetes	6:31218377_GAA_G	6
6:31219342:A:G	0.382405	FALSE	331041	408898	34663.5	-0.00343326	0.00070411	-4.87603	1.08e-06	0.0184757	Illnesses of mother Alzheimer's disease v2	0.370811	FALSE	16415	20656.3	2721.08	0.0237938	0.00365378	6.5121	7.63e-11	8.61e-08	Started insulin within one year diagnosis of diabetes	rs3130431	6	HLA-C
6:31220027:T:C	0.391648	FALSE	331041	402779	34145.7	-0.00331597	0.00069876	-4.7455	2.08e-06	0.0320235	Illnesses of mother Alzheimer's disease v2	0.379168	FALSE	16415	20381.9	2701.22	0.025041	0.00362806	6.90204	5.31e-12	6.46e-09	Started insulin within one year diagnosis of diabetes	rs9264187	6	HLA-C
6:31411312:A:G	0.216324	FALSE	331041	143224	12773	0.00400449	0.000830563	4.82142	1.43e-06	0.0231889	Illnesses of mother Alzheimer's disease v2	0.217734	FALSE	16415	7148.22	742.961	-0.023323	0.00428847	-5.43853	5.45e-08	4.67e-05	Started insulin within one year diagnosis of diabetes	rs7769393	6	LINC01149
6:31415852:C:T	0.148296	FALSE	331041	98183.8	8829.41	0.00452317	0.000961204	4.70573	2.53e-06	0.0374417	Illnesses of mother Alzheimer's disease v2	0.151188	FALSE	16415	4963.5	491.788	-0.0266622	0.00493161	-5.40639	6.52e-08	5.54e-05	Started insulin within one year diagnosis of diabetes	rs4458721	6	LINC01149
6:32328660:C:CT	0.485399	FALSE	331041	321374	27143.4	-0.00342733	0.00072442	-4.73114	2.23e-06	0.0336378	Illnesses of mother Alzheimer's disease v2	0.493388	FALSE	16166	16379.8	-983.478	-0.0917609	0.00899858	-10.1973	2.42e-24	5.97e-20	Age diabetes diagnosed	rs35899943	6	TSBP1-AS1
6:32340070:C:T	0.435705	FALSE	331041	288472	24265.4	-0.00349353	0.000693354	-5.0386	4.69e-07	0.00974406	Illnesses of mother Alzheimer's disease v2	0.462748	FALSE	16166	14961.6	-1035.47	-0.0830145	0.00859824	-9.65482	5.38e-22	1.14e-17	Age diabetes diagnosed	rs1980496	6	TSBP1-AS1
6:32345891:T:G	0.223495	FALSE	329892	147459	11787.8	-0.0038585	0.000808599	-4.77183	1.83e-06	0.0307347	Illnesses of mother Alzheimer's disease	0.242153	FALSE	16166	7829.29	-667.533	-0.0841424	0.0100221	-8.39569	5.01e-17	3.86e-13	Age diabetes diagnosed	rs9268433	6	TSBP1-AS1
6:32371915:C:T	0.22352	FALSE	329892	147475	11789	-0.00385843	0.00080831	-4.77346	1.81e-06	0.0305405	Illnesses of mother Alzheimer's disease	0.242144	FALSE	16166	7829	-666.041	-0.0839014	0.0100177	-8.37533	5.95e-17	4.52e-13	Age diabetes diagnosed	rs3793127	6	TSBP1-AS1
6:32375973:C:A	0.22345	FALSE	329892	147429	11785	-0.00386525	0.000808636	-4.77996	1.75e-06	0.0298983	Illnesses of mother Alzheimer's disease	0.242144	FALSE	16166	7829	-664.014	-0.0837773	0.0100195	-8.36143	6.7e-17	5.07e-13	Age diabetes diagnosed	rs3763309	6	TSBP1-AS1
6:32376348:G:A	0.223382	FALSE	329892	147384	11777	-0.00388776	0.000808864	-4.80645	1.54e-06	0.0265268	Illnesses of mother Alzheimer's disease	0.241897	FALSE	16166	7821	-663.932	-0.0841633	0.0100315	-8.38988	5.26e-17	4.02e-13	Age diabetes diagnosed	rs3763312	6	TSBP1-AS1
6:32438243:G:A	0.353388	FALSE	331041	428110	36356.7	-0.00331952	0.000716342	-4.63399	3.59e-06	0.0494791	Illnesses of mother Alzheimer's disease v2	0.325015	FALSE	16166	21823.6	-988.607	-0.0846724	0.00907785	-9.32735	1.22e-20	2.38e-16	Age diabetes diagnosed	rs9269041	6	HLA-DRB9
6:32445388:CAAAAA:C	0.405401	FALSE	331041	268408	22549.4	-0.00372922	0.000723229	-5.15635	2.52e-07	0.0056865	Illnesses of mother Alzheimer's disease v2	0.430945	FALSE	16166	13933.3	-1240.73	-0.111419	0.00887523	-12.5539	5.57e-36	5.72e-31	Age diabetes diagnosed	6:32445388_CAAAAA_C	6
6:32559904:C:T	0.191226	FALSE	329892	126168	10061.9	-0.00404261	0.00086473	-4.67499	2.94e-06	0.0446614	Illnesses of mother Alzheimer's disease	0.213313	FALSE	16166	6896.85	-790.113	-0.113543	0.0106095	-10.702	1.22e-26	5.14e-22	Age diabetes diagnosed	rs35743245	6	HLA-DRB1
6:32560025:A:G	0.211771	FALSE	331041	140210	11660.8	-0.00403884	0.000868328	-4.65128	3.3e-06	0.0464504	Illnesses of mother Alzheimer's disease v2	0.234171	FALSE	16166	7571.21	-842.348	-0.116309	0.0105182	-11.0579	2.54e-28	1.59e-23	Age diabetes diagnosed	rs36096565	6	HLA-DRB1
6:32560026:T:G	0.191642	FALSE	329892	126443	10084.4	-0.00403475	0.000863531	-4.67238	2.98e-06	0.0450844	Illnesses of mother Alzheimer's disease	0.213734	FALSE	16166	6910.44	-793.785	-0.113389	0.0105934	-10.7038	1.2e-26	5.1e-22	Age diabetes diagnosed	rs35972518	6	HLA-DRB1
6:32560028:C:T	0.191661	FALSE	329892	126455	10085.7	-0.00403188	0.000863463	-4.66943	3.02e-06	0.0453873	Illnesses of mother Alzheimer's disease	0.213756	FALSE	16166	6911.15	-793.762	-0.113368	0.0105923	-10.7028	1.21e-26	5.13e-22	Age diabetes diagnosed	rs35917796	6	HLA-DRB1
6:32560051:C:T	0.191741	FALSE	329892	126507	10090.9	-0.00402044	0.000863155	-4.65784	3.2e-06	0.0475007	Illnesses of mother Alzheimer's disease	0.213829	FALSE	16166	6913.52	-793.714	-0.113293	0.010589	-10.6991	1.26e-26	5.26e-22	Age diabetes diagnosed	rs35380574	6	HLA-DRB1
6:32560182:AGTCACTATT:A	0.190028	FALSE	329892	125377	9994.71	-0.00405899	0.000864555	-4.69488	2.67e-06	0.0410437	Illnesses of mother Alzheimer's disease	0.212268	FALSE	16166	6863.04	-785.608	-0.113933	0.0106023	-10.746	7.62e-27	3.39e-22	Age diabetes diagnosed	6:32560182_AGTCACTATT_A	6
6:32560209:T:C	0.207626	FALSE	329892	136989	10932.7	-0.00417847	0.000855349	-4.88511	1.03e-06	0.0192982	Illnesses of mother Alzheimer's disease	0.231333	FALSE	16166	7479.47	-836.146	-0.115875	0.0105063	-11.0292	3.49e-28	2.13e-23	Age diabetes diagnosed	rs35395738	6	HLA-DRB1
6:32560370:G:T	0.192092	FALSE	329892	126739	10108.3	-0.00402159	0.000860857	-4.67161	2.99e-06	0.0451543	Illnesses of mother Alzheimer's disease	0.214233	FALSE	16166	6926.59	-799.017	-0.113471	0.0105625	-10.7429	7.89e-27	3.48e-22	Age diabetes diagnosed	rs35472547	6	HLA-DRB1
6:32560388:G:A	0.192145	FALSE	329892	126774	10111.1	-0.00402078	0.000860675	-4.67166	2.99e-06	0.0451543	Illnesses of mother Alzheimer's disease	0.214285	FALSE	16166	6928.25	-799.078	-0.11344	0.0105603	-10.7421	7.96e-27	3.5e-22	Age diabetes diagnosed	rs34939562	6	HLA-DRB1
6:32560446:C:T	0.185397	FALSE	329892	122322	9745.42	-0.00418501	0.000883793	-4.73528	2.19e-06	0.0348747	Illnesses of mother Alzheimer's disease	0.207635	FALSE	16166	6713.25	-773.309	-0.116802	0.0108243	-10.7907	4.71e-27	2.22e-22	Age diabetes diagnosed	rs34924558	6	HLA-DRB1
6:32560455:C:T	0.185462	FALSE	329892	122365	9748.76	-0.00418488	0.00088354	-4.73649	2.18e-06	0.0347215	Illnesses of mother Alzheimer's disease	0.207721	FALSE	16166	6716.03	-773.116	-0.116778	0.0108204	-10.7924	4.63e-27	2.2e-22	Age diabetes diagnosed	rs34496598	6	HLA-DRB1
6:32561283:C:A	0.191973	FALSE	329892	126661	10098.7	-0.00401148	0.000856537	-4.68337	2.82e-06	0.0430644	Illnesses of mother Alzheimer's disease	0.214426	FALSE	16166	6932.83	-792.952	-0.112179	0.0105079	-10.6757	1.62e-26	6.55e-22	Age diabetes diagnosed	rs35525122	6	HLA-DRB1
6:32561465:C:T	0.196466	FALSE	329892	129625	10346.3	-0.00399827	0.000858079	-4.65956	3.17e-06	0.0471561	Illnesses of mother Alzheimer's disease	0.218764	FALSE	16166	7073.09	-765.482	-0.108116	0.0105421	-10.2556	1.33e-24	3.32e-20	Age diabetes diagnosed	rs34350244	6	HLA-DRB1
6:32561468:TA:T	0.191965	FALSE	329892	126656	10097.5	-0.00402052	0.00085672	-4.69292	2.69e-06	0.041372	Illnesses of mother Alzheimer's disease	0.21443	FALSE	16166	6932.96	-793.646	-0.112197	0.010509	-10.6763	1.61e-26	6.54e-22	Age diabetes diagnosed	6:32561468_TA_T	6
6:32561527:T:C	0.191604	FALSE	329892	126417	10079.8	-0.00400905	0.000857865	-4.67329	2.97e-06	0.044934	Illnesses of mother Alzheimer's disease	0.214127	FALSE	16166	6923.15	-794.162	-0.112387	0.0105204	-10.6828	1.5e-26	6.17e-22	Age diabetes diagnosed	rs34535888	6	HLA-DRB1
6:32561565:T:C	0.176772	FALSE	329892	116631	9288.49	-0.00424321	0.000905277	-4.6872	2.77e-06	0.0423591	Illnesses of mother Alzheimer's disease	0.197079	FALSE	16166	6371.96	-705.001	-0.111557	0.0111168	-10.035	1.25e-23	2.99e-19	Age diabetes diagnosed	rs34553045	6	HLA-DRB1
6:32565201:G:A	0.183864	FALSE	331041	121733	10082.5	-0.0042061	0.000900513	-4.67078	3e-06	0.0430725	Illnesses of mother Alzheimer's disease v2	0.205383	FALSE	16166	6640.44	-762.557	-0.114583	0.0108885	-10.5233	8.18e-26	2.75e-21	Age diabetes diagnosed	rs2760980	6	HLA-DRB1
6:32565601:A:G	0.189294	FALSE	329892	124893	9954.71	-0.00408197	0.000867875	-4.70341	2.56e-06	0.0398369	Illnesses of mother Alzheimer's disease	0.210962	FALSE	16166	6820.84	-778.453	-0.113958	0.0106655	-10.6847	1.47e-26	6.07e-22	Age diabetes diagnosed	rs2760983	6	HLA-DRB1
6:32566041:T:TCCTC	0.190529	FALSE	329892	125708	10021.8	-0.00405034	0.000863113	-4.69271	2.7e-06	0.041372	Illnesses of mother Alzheimer's disease	0.212788	FALSE	16166	6879.87	-795.817	-0.114413	0.010588	-10.8058	4e-27	1.95e-22	Age diabetes diagnosed	rs113134061	6	HLA-DRB1
6:32566329:G:C	0.184031	FALSE	329892	121421	9680.71	-0.00414604	0.000889418	-4.66152	3.14e-06	0.0468105	Illnesses of mother Alzheimer's disease	0.205788	FALSE	16166	6653.53	-780.431	-0.120733	0.010894	-11.0826	1.93e-28	1.24e-23	Age diabetes diagnosed	rs2760984	6	HLA-DRB1
6:32566635:G:C	0.186401	FALSE	329892	122984	9799.83	-0.00416239	0.000880185	-4.729	2.26e-06	0.0358186	Illnesses of mother Alzheimer's disease	0.20824	FALSE	16166	6732.8	-796.096	-0.119421	0.0107929	-11.0648	2.35e-28	1.48e-23	Age diabetes diagnosed	rs2454139	6	HLA-DRB1
6:32568324:A:G	0.185731	FALSE	329892	122542	9764.13	-0.00419671	0.000884837	-4.74292	2.11e-06	0.0337747	Illnesses of mother Alzheimer's disease	0.207561	FALSE	16166	6710.86	-786.693	-0.119473	0.0108453	-11.0161	4.02e-28	2.41e-23	Age diabetes diagnosed	rs34117221	6	HLA-DRB1
6:32568439:C:T	0.179556	FALSE	329892	118468	9425.13	-0.00440533	0.000905886	-4.863	1.16e-06	0.0208776	Illnesses of mother Alzheimer's disease	0.201542	FALSE	16166	6516.25	-755.487	-0.119247	0.0110856	-10.7569	6.78e-27	3.05e-22	Age diabetes diagnosed	rs34331363	6	HLA-DRB1
6:32568448:G:A	0.180721	FALSE	329892	119237	9489.37	-0.00441152	0.000906431	-4.86691	1.13e-06	0.0205697	Illnesses of mother Alzheimer's disease	0.202797	FALSE	16166	6556.82	-754.328	-0.119338	0.0110984	-10.7527	7.09e-27	3.18e-22	Age diabetes diagnosed	rs35226637	6	HLA-DRB1
6:32568783:C:A	0.179506	FALSE	329892	118436	9421.48	-0.00441573	0.000906042	-4.87365	1.1e-06	0.0201518	Illnesses of mother Alzheimer's disease	0.201564	FALSE	16166	6516.97	-756.876	-0.119176	0.011085	-10.7511	7.22e-27	3.22e-22	Age diabetes diagnosed	rs35653258	6	HLA-DRB1
6:32569362:G:C	0.187285	FALSE	329892	123568	9845.18	-0.00416727	0.000877628	-4.74833	2.05e-06	0.0331326	Illnesses of mother Alzheimer's disease	0.209467	FALSE	16166	6772.49	-794.28	-0.118012	0.010751	-10.9769	6.2e-28	3.61e-23	Age diabetes diagnosed	rs2647059	6	HLA-DRB1
6:32570417:A:C	0.177385	FALSE	329892	117036	9319.27	-0.00433387	0.000913817	-4.7426	2.11e-06	0.0337747	Illnesses of mother Alzheimer's disease	0.19912	FALSE	16166	6437.95	-753.377	-0.120384	0.0111878	-10.7603	6.54e-27	2.95e-22	Age diabetes diagnosed	rs2647062	6	HLA-DRB1
6:32570573:C:T	0.187216	FALSE	329892	123522	9843.45	-0.00414906	0.00087855	-4.72262	2.33e-06	0.036833	Illnesses of mother Alzheimer's disease	0.209237	FALSE	16166	6765.06	-790.962	-0.117883	0.0107706	-10.9449	8.81e-28	4.95e-23	Age diabetes diagnosed	rs558721	6	HLA-DRB1
6:32570958:G:T	0.1876	FALSE	329892	123776	9864.86	-0.00414676	0.000878428	-4.72066	2.35e-06	0.0371053	Illnesses of mother Alzheimer's disease	0.209608	FALSE	16166	6777.05	-791.288	-0.117859	0.0107691	-10.9442	8.87e-28	4.96e-23	Age diabetes diagnosed	rs679242	6	HLA-DRB1
6:32571110:G:A	0.187705	FALSE	329892	123845	9875.23	-0.00409549	0.000878068	-4.6642	3.1e-06	0.0462545	Illnesses of mother Alzheimer's disease	0.209698	FALSE	16166	6779.94	-793.78	-0.118304	0.0107606	-10.9942	5.12e-28	3.04e-23	Age diabetes diagnosed	rs2760990	6	HLA-DRB1
6:32571122:C:T	0.19212	FALSE	329892	126757	10108.1	-0.00399804	0.000856916	-4.66561	3.08e-06	0.0460376	Illnesses of mother Alzheimer's disease	0.214665	FALSE	16166	6940.55	-799.993	-0.112879	0.0105067	-10.7435	7.84e-27	3.47e-22	Age diabetes diagnosed	rs2647066	6	HLA-DRB1
6:32571961:T:C	0.193397	FALSE	329892	127600	10171.9	-0.00407296	0.000858812	-4.74255	2.11e-06	0.0337747	Illnesses of mother Alzheimer's disease	0.215894	FALSE	16166	6980.28	-792.178	-0.111995	0.0105308	-10.635	2.5e-26	9.35e-22	Age diabetes diagnosed	rs17425622	6	HLA-DRB1
6:32573265:G:T	0.196657	FALSE	329892	129751	10356.3	-0.00403621	0.00085947	-4.69617	2.65e-06	0.0409051	Illnesses of mother Alzheimer's disease	0.218917	FALSE	16166	7078.02	-806.265	-0.112468	0.0105387	-10.6719	1.69e-26	6.77e-22	Age diabetes diagnosed	rs601148	6	HLA-DRB1
6:32573415:A:G	0.192422	FALSE	329892	126957	10116.9	-0.00407881	0.000857833	-4.75478	1.99e-06	0.0325491	Illnesses of mother Alzheimer's disease	0.214929	FALSE	16166	6949.09	-798.414	-0.112726	0.0105172	-10.7182	1.03e-26	4.46e-22	Age diabetes diagnosed	rs601945	6	HLA-DRB1
6:32579643:T:A	0.193655	FALSE	329892	127770	10189.8	-0.00401482	0.00085631	-4.68851	2.75e-06	0.0421358	Illnesses of mother Alzheimer's disease	0.216082	FALSE	16166	6986.35	-804.414	-0.113059	0.0105033	-10.7641	6.28e-27	2.84e-22	Age diabetes diagnosed	rs6917729	6	HLA-DQA1
6:32583099:A:G	0.187713	FALSE	329892	123850	9864.65	-0.00414189	0.000869525	-4.7634	1.9e-06	0.0316285	Illnesses of mother Alzheimer's disease	0.209269	FALSE	16166	6766.09	-754.832	-0.109649	0.0106754	-10.2712	1.13e-24	2.83e-20	Age diabetes diagnosed	rs6605556	6	HLA-DQA1
6:32589240:A:C	0.184413	FALSE	329892	121672	9694.13	-0.00418912	0.00088499	-4.73352	2.21e-06	0.0351096	Illnesses of mother Alzheimer's disease	0.206019	FALSE	16166	6660.99	-775.298	-0.117457	0.0108373	-10.8382	2.82e-27	1.4e-22	Age diabetes diagnosed	rs9271494	6	HLA-DQA1
6:32592009:A:G	0.19034	FALSE	329892	125583	10013.2	-0.0040266	0.00086162	-4.67329	2.97e-06	0.044934	Illnesses of mother Alzheimer's disease	0.212833	FALSE	16166	6881.31	-802.438	-0.11432	0.0105573	-10.8285	3.13e-27	1.54e-22	Age diabetes diagnosed	rs1281947	6	HLA-DQA1
6:32609130:C:T	0.170173	FALSE	329892	112278	8951.98	-0.00441494	0.000949959	-4.64751	3.36e-06	0.0494108	Illnesses of mother Alzheimer's disease	0.189189	FALSE	16166	6116.86	-743.572	-0.125889	0.0116551	-10.8012	4.21e-27	2.03e-22	Age diabetes diagnosed	rs1129753	6	HLA-DQA1
6:31209045:G:A	0.39361	FALSE	331041	401480	34038	-0.0032715	0.000696643	-4.69609	2.65e-06	0.0387945	Illnesses of mother Alzheimer's disease v2	0.381389	FALSE	16415	20309	2692	0.0247818	0.0036179	6.84978	7.66e-12	9.24e-09	Started insulin within one year diagnosis of diabetes	rs3130534	6	AL662844.2
6:31216052:G:A	0.382431	FALSE	331041	408881	34661.7	-0.00343227	0.000704016	-4.87527	1.09e-06	0.0184841	Illnesses of mother Alzheimer's disease v2	0.370822	FALSE	16415	20655.9	2720.96	0.0237799	0.00365337	6.50904	7.78e-11	8.77e-08	Started insulin within one year diagnosis of diabetes	rs3130411	6	HLA-C
6:32349086:T:C	0.223461	FALSE	329892	147436	11786.2	-0.00385795	0.000808601	-4.77114	1.83e-06	0.030771	Illnesses of mother Alzheimer's disease	0.242104	FALSE	16166	7827.69	-668.443	-0.0842163	0.0100213	-8.40376	4.68e-17	3.62e-13	Age diabetes diagnosed	rs9268451	6	TSBP1-AS1
6:32349772:C:T	0.223462	FALSE	329892	147437	11786.2	-0.00385837	0.000808596	-4.77169	1.83e-06	0.0307347	Illnesses of mother Alzheimer's disease	0.242102	FALSE	16166	7827.63	-668.524	-0.0842248	0.0100212	-8.40466	4.65e-17	3.6e-13	Age diabetes diagnosed	rs9268455	6	TSBP1-AS1
