# Supplementary material for: Exploring the role of non-coding RNAs as potential candidate biomarkers in the cross-talk between diabetes mellitus and Alzheimer’s disease
Source: Front Aging Neurosci. 2022 Aug 24;14:955461. doi: 10.3389/fnagi.2022.955461 (PMC9451601; doi:10.3389/fnagi.2022.955461)
Supplement: Supplementary file 3 [file Table_3.XLSX]

## Sheet: miRNA-lncRNA interactions
LncRNA	miR.124.3p	miR.1286	miR.1321	miR.1908.5p	miR.199a.5p	miR.199b.5p	miR.3184.5p	miR.423.5p	miR.4731.5p	miR.491.5p	miR.506.3p	miR.663a	miR.665	miR.744.5p	miR.873.5p
NEAT1	1	1	1	1	0	0	1	1	1	1	1	1	1	0	1
AC069281.2	1	1	1	1	0	0	1	1	1	1	1	1	1	0	0
XIST	1	0	1	1	0	0	1	1	1	1	1	1	1	0	1
KCNQ1OT1	1	0	1	0	1	1	1	1	1	1	1	0	1	0	0
AC010442.1	1	0	1	0	0	0	1	1	0	1	1	0	0	1	1
AC092127.1	0	1	1	1	0	0	1	1	1	0	0	1	0	0	1
SLC9A3-AS1	0	0	1	1	0	0	1	1	1	0	0	1	1	1	0
KRTAP5-AS1	0	0	1	1	1	1	1	1	1	0	0	1	0	0	0
AC010327.5	1	1	0	0	0	0	1	1	1	0	1	0	1	0	0
STAG3L5P-PVRIG2P-PILRB	0	0	1	0	1	1	1	1	0	1	0	0	1	0	0
LINC00963	0	0	1	1	1	1	0	0	1	0	0	1	1	0	0
MALAT1	1	0	1	0	0	0	0	0	0	1	1	0	1	0	1
AC016876.2	0	1	0	0	0	0	1	1	1	1	0	0	0	0	1
FBXL19-AS1	0	0	1	1	0	0	1	1	0	0	0	1	1	0	0
AL035425.3	0	0	1	0	1	1	1	1	0	1	0	0	0	0	0
AL356488.2	0	0	0	1	0	0	1	1	1	0	0	1	0	1	0
AC098864.1	0	0	0	1	1	1	1	1	0	0	0	1	0	0	0
FGD5-AS1	1	0	0	0	0	0	1	1	0	0	1	0	0	0	1
TMEM147-AS1	1	0	1	1	0	0	0	0	0	0	1	1	0	0	0
MIRLET7BHG	0	1	0	0	0	0	1	1	0	1	0	0	1	0	0
AL645608.6	0	0	1	1	0	0	0	0	1	1	0	1	0	0	0
AC027031.2	0	0	1	1	0	0	0	0	0	0	0	1	1	1	0
H19	0	0	1	0	0	0	1	1	1	1	0	0	0	0	0
AC012313.1	0	0	0	0	1	1	1	1	0	0	0	0	1	0	0
SND1-IT1	1	0	0	0	0	0	0	0	0	0	1	0	1	0	1
SNHG16	1	0	0	0	0	0	0	0	1	0	1	0	1	0	0
SNHG17	1	0	0	0	0	0	1	1	0	0	1	0	0	0	0
OIP5-AS1	0	1	1	0	0	0	0	0	1	0	0	0	1	0	0
AC092384.3	0	1	0	1	0	0	0	0	0	0	0	1	1	0	0
VPS9D1-AS1	0	1	1	0	0	0	0	0	1	1	0	0	0	0	0
ZFHX2-AS1	0	0	1	0	0	0	1	1	0	0	0	0	1	0	0
SNHG3	0	0	0	1	0	0	1	1	0	0	0	1	0	0	0
SNHG12	0	0	0	1	1	1	0	0	0	0	0	1	0	0	0
AC234582.1	0	0	0	1	0	0	0	0	1	0	0	1	1	0	0
GAS5	0	0	0	1	0	0	0	0	0	0	0	1	0	1	1
TERC	0	0	0	1	0	0	1	1	0	0	0	1	0	0	0
AC008738.7	0	0	0	1	0	0	0	0	1	0	0	1	0	1	0
AP000317.2	0	0	0	1	0	0	0	0	0	1	0	1	0	1	0
MIR29B2CHG	0	0	0	0	0	0	1	1	1	0	0	0	1	0	0
CCDC18-AS1	1	0	0	0	0	0	0	0	0	1	1	0	0	0	0
LAMTOR5-AS1	1	0	0	0	0	0	0	0	0	0	1	0	0	0	1
AC074117.1	1	0	1	0	0	0	0	0	0	0	1	0	0	0	0
AP006248.5	1	0	0	0	0	0	0	0	0	0	1	0	1	0	0
AL360181.2	1	0	1	0	0	0	0	0	0	0	1	0	0	0	0
AC006511.3	1	0	0	0	0	0	0	0	0	0	1	0	1	0	0
LINC01089	1	0	0	0	0	0	0	0	0	0	1	0	1	0	0
SNHG14	1	0	1	0	0	0	0	0	0	0	1	0	0	0	0
MIR600HG	0	1	0	0	1	1	0	0	0	0	0	0	0	0	0
AL157392.3	0	1	0	0	0	0	0	0	1	0	0	0	1	0	0
SNHG9	0	1	0	0	1	1	0	0	0	0	0	0	0	0	0
AC004148.2	0	1	0	0	0	0	1	1	0	0	0	0	0	0	0
MIR497HG	0	1	0	0	0	0	0	0	1	0	0	0	1	0	0
AC012313.3	0	1	0	0	0	0	0	0	1	0	0	0	1	0	0
GUSBP11	0	1	0	0	0	0	0	0	0	0	0	0	1	0	1
HCG18	0	0	1	0	0	0	1	1	0	0	0	0	0	0	0
SNHG15	0	0	1	0	0	0	0	0	0	0	0	0	1	0	1
CCDC183-AS1	0	0	1	0	0	0	0	0	1	0	0	0	1	0	0
AC009549.1	0	0	1	0	0	0	1	1	0	0	0	0	0	0	0
AL162171.3	0	0	1	0	1	1	0	0	0	0	0	0	0	0	0
AC135048.1	0	0	1	0	0	0	1	1	0	0	0	0	0	0	0
AC009022.1	0	0	1	0	0	0	0	0	0	0	0	0	1	0	1
AC027796.4	0	0	1	0	0	0	1	1	0	0	0	0	0	0	0
AC015883.1	0	0	1	0	0	0	0	0	0	0	0	0	1	0	1
AC002116.1	0	0	1	0	0	0	0	0	0	0	0	0	0	1	1
LINC01521	0	0	1	0	0	0	1	1	0	0	0	0	0	0	0
LINC01278	0	0	1	0	0	0	0	0	0	1	0	0	1	0	0
AC239868.3	0	0	0	1	0	0	0	0	0	0	0	1	1	0	0
LINC01123	0	0	0	1	0	0	0	0	0	0	0	1	0	1	0
HOTTIP	0	0	0	1	0	0	0	0	0	0	0	1	0	1	0
AC100810.1	0	0	0	1	0	0	0	0	0	0	0	1	0	1	0
AL355987.4	0	0	0	1	0	0	0	0	0	0	0	1	1	0	0
AC139256.2	0	0	0	1	0	0	0	0	0	0	0	1	0	1	0
TBX2-AS1	0	0	0	1	0	0	0	0	0	0	0	1	0	1	0
AC011511.5	0	0	0	1	0	0	0	0	0	0	0	1	0	1	0
SH3BP5-AS1	0	0	0	0	1	1	0	0	0	0	0	0	0	1	0
POLR2J4	0	0	0	0	1	1	0	0	1	0	0	0	0	0	0
AC004951.4	0	0	0	0	1	1	0	0	1	0	0	0	0	0	0
PSMA3-AS1	0	0	0	0	1	1	0	0	0	0	0	0	0	0	1
AC104581.4	0	0	0	0	1	1	0	0	0	0	0	0	1	0	0
LRRC75A-AS1	0	0	0	0	1	1	0	0	0	0	0	0	1	0	0
LINC00662	0	0	0	0	1	1	0	0	0	0	0	0	0	0	1
AC005394.2	0	0	0	0	1	1	0	0	0	0	0	0	1	0	0
AL645608.3	0	0	0	0	0	0	1	1	0	0	0	0	0	1	0
AL691482.3	0	0	0	0	0	0	1	1	0	1	0	0	0	0	0
AC012073.1	0	0	0	0	0	0	1	1	0	0	0	0	1	0	0
AC021078.1	0	0	0	0	0	0	1	1	1	0	0	0	0	0	0
PVT1	0	0	0	0	0	0	1	1	0	0	0	0	0	0	1
EBLN3P	0	0	0	0	0	0	1	1	0	0	0	0	1	0	0
AC026356.1	0	0	0	0	0	0	1	1	0	0	0	0	1	0	0
AC012531.2	0	0	0	0	0	0	1	1	1	0	0	0	0	0	0
AC131212.3	0	0	0	0	0	0	1	1	1	0	0	0	0	0	0
LOXL1-AS1	0	0	0	0	0	0	1	1	1	0	0	0	0	0	0
ERVK13-1	0	0	0	0	0	0	1	1	0	0	0	0	0	0	1
SNHG20	0	0	0	0	0	0	1	1	0	0	0	0	0	0	1
MIR663AHG	0	0	0	0	0	0	1	1	1	0	0	0	0	0	0
SNHG11	0	0	0	0	0	0	1	1	0	0	0	0	0	0	1
LINC01703	1	0	0	0	0	0	0	0	0	0	1	0	0	0	0
PCBP1-AS1	1	0	0	0	0	0	0	0	0	0	1	0	0	0	0
AC005538.2	1	0	0	0	0	0	0	0	0	0	1	0	0	0	0
AC008040.1	1	0	0	0	0	0	0	0	0	0	1	0	0	0	0
AC096733.2	1	0	0	0	0	0	0	0	0	0	1	0	0	0	0
LINC00240	1	0	0	0	0	0	0	0	0	0	1	0	0	0	0
Z99129.4	1	0	0	0	0	0	0	0	0	0	1	0	0	0	0
AC084082.1	1	0	0	0	0	0	0	0	0	0	1	0	0	0	0
AC023632.6	1	0	0	0	0	0	0	0	0	0	1	0	0	0	0
AL596244.1	1	0	0	0	0	0	0	0	0	0	1	0	0	0	0
AC092828.1	1	0	0	0	0	0	0	0	0	0	1	0	0	0	0
MAPKAPK5-AS1	1	0	0	0	0	0	0	0	0	0	1	0	0	0	0
AC084781.1	1	0	0	0	0	0	0	0	0	0	1	0	0	0	0
AC106820.4	1	0	0	0	0	0	0	0	0	0	1	0	0	0	0
AC136443.3	1	0	0	0	0	0	0	0	0	0	1	0	0	0	0
MIR3179-2	1	0	0	0	0	0	0	0	0	0	1	0	0	0	0
AC092143.3	1	0	0	0	0	0	0	0	0	0	1	0	0	0	0
AC011933.2	1	0	0	0	0	0	0	0	0	0	1	0	0	0	0
ZNF793-AS1	1	0	0	0	0	0	0	0	0	0	1	0	0	0	0
AC008895.1	1	0	0	0	0	0	0	0	0	0	1	0	0	0	0
SNHG7	0	1	1	0	0	0	0	0	0	0	0	0	0	0	0
RPARP-AS1	0	1	0	0	0	0	0	0	0	0	0	0	1	0	0
AC124068.2	0	1	1	0	0	0	0	0	0	0	0	0	0	0	0
Z98883.1	0	1	0	0	0	0	0	0	0	0	0	0	1	0	0
AP000347.2	0	1	0	0	0	0	0	0	0	0	0	0	1	0	0
AC110619.1	0	0	1	0	0	0	0	0	1	0	0	0	0	0	0
AC107375.1	0	0	1	0	0	0	0	0	0	0	0	0	1	0	0
AF111167.2	0	0	1	0	0	0	0	0	0	0	0	0	0	0	1
AC022167.2	0	0	1	0	0	0	0	0	0	0	0	0	1	0	0
AC120114.2	0	0	1	0	0	0	0	0	0	0	0	0	0	0	1
AC020978.4	0	0	1	0	0	0	0	0	0	0	0	0	0	1	0
LINC00910	0	0	1	0	0	0	0	0	0	0	0	0	1	0	0
AC114271.1	0	0	1	0	0	0	0	0	0	0	0	1	0	0	0
Z95331.1	0	0	1	0	0	0	0	0	0	1	0	0	0	0	0
AL137127.1	0	0	0	1	0	0	0	0	0	0	0	1	0	0	0
SRGAP2C	0	0	0	1	0	0	0	0	0	0	0	1	0	0	0
RUSC1-AS1	0	0	0	1	0	0	0	0	0	0	0	1	0	0	0
RP11-312O7.2	0	0	0	1	0	0	0	0	0	0	0	1	0	0	0
AC131009.4	0	0	0	1	0	0	0	0	0	0	0	1	0	0	0
AL355075.4	0	0	0	1	0	0	0	0	0	0	0	1	0	0	0
AC120057.4	0	0	0	1	0	0	0	0	0	0	0	1	0	0	0
SNHG25	0	0	0	1	0	0	0	0	0	0	0	1	0	0	0
AC020928.2	0	0	0	1	0	0	0	0	0	0	0	1	0	0	0
NORAD	0	0	0	1	0	0	0	0	0	0	0	1	0	0	0
BX890604.1	0	0	0	1	0	0	0	0	0	0	0	1	0	0	0
FAM239A	0	0	0	1	0	0	0	0	0	0	0	1	0	0	0
FAM239B	0	0	0	1	0	0	0	0	0	0	0	1	0	0	0
AJ271736.1	0	0	0	1	0	0	0	0	0	0	0	1	0	0	0
LINC01783	0	0	0	0	1	1	0	0	0	0	0	0	0	0	0
BX284668.2	0	0	0	0	1	1	0	0	0	0	0	0	0	0	0
AL356488.3	0	0	0	0	1	1	0	0	0	0	0	0	0	0	0
AC095055.1	0	0	0	0	1	1	0	0	0	0	0	0	0	0	0
NNT-AS1	0	0	0	0	1	1	0	0	0	0	0	0	0	0	0
AC084346.2	0	0	0	0	1	1	0	0	0	0	0	0	0	0	0
AL359094.1	0	0	0	0	1	1	0	0	0	0	0	0	0	0	0
SNHG1	0	0	0	0	1	1	0	0	0	0	0	0	0	0	0
AP000974.1	0	0	0	0	1	1	0	0	0	0	0	0	0	0	0
AC023157.3	0	0	0	0	1	1	0	0	0	0	0	0	0	0	0
TMPO-AS1	0	0	0	0	1	1	0	0	0	0	0	0	0	0	0
AC144548.1	0	0	0	0	1	1	0	0	0	0	0	0	0	0	0
FAM155A-IT1	0	0	0	0	1	1	0	0	0	0	0	0	0	0	0
TBC1D3P1-DHX40P1	0	0	0	0	1	1	0	0	0	0	0	0	0	0	0
AC145207.5	0	0	0	0	1	1	0	0	0	0	0	0	0	0	0
AC008543.1	0	0	0	0	1	1	0	0	0	0	0	0	0	0	0
AC016026.1	0	0	0	0	1	1	0	0	0	0	0	0	0	0	0
TUG1	0	0	0	0	1	1	0	0	0	0	0	0	0	0	0
AC021016.3	0	0	0	0	0	0	1	1	0	0	0	0	0	0	0
AL645941.1	0	0	0	0	0	0	1	1	0	0	0	0	0	0	0
CASC9	0	0	0	0	0	0	1	1	0	0	0	0	0	0	0
AC011773.4	0	0	0	0	0	0	1	1	0	0	0	0	0	0	0
AP003119.3	0	0	0	0	0	0	1	1	0	0	0	0	0	0	0
GABPB1-AS1	0	0	0	0	0	0	1	1	0	0	0	0	0	0	0
AC009133.5	0	0	0	0	0	0	1	1	0	0	0	0	0	0	0
AC133540.1	0	0	0	0	0	0	1	1	0	0	0	0	0	0	0
AC233702.9	0	0	0	0	0	0	1	1	0	0	0	0	0	0	0
AC005920.1	0	0	0	0	0	0	1	1	0	0	0	0	0	0	0
AC127496.7	0	0	0	0	0	0	1	1	0	0	0	0	0	0	0
BCRP3	0	0	0	0	0	0	1	1	0	0	0	0	0	0	0
AL031595.3	0	0	0	0	0	0	1	1	0	0	0	0	0	0	0
SLFNL1-AS1	0	0	0	0	0	0	0	0	1	0	0	0	1	0	0
AP006621.5	0	0	0	0	0	0	0	0	1	0	0	0	0	0	1
AC026362.1	0	0	0	0	0	0	0	0	1	0	0	0	1	0	0
AC073548.1	0	0	0	0	0	0	0	0	1	1	0	0	0	0	0
INE1	0	0	0	0	0	0	0	0	1	0	0	0	0	0	1
LBX2-AS1	0	0	0	0	0	0	0	0	0	1	0	0	1	0	0
AL355987.2	0	0	0	0	0	0	0	0	0	1	0	0	0	0	1
AC023509.1	0	0	0	0	0	0	0	0	0	1	0	0	1	0	0
DHRS4-AS1	0	0	0	0	0	0	0	0	0	1	0	0	0	0	1
LINC01106	0	0	0	0	0	0	0	0	0	0	0	1	0	1	0
AC005034.3	0	0	0	0	0	0	0	0	0	0	0	0	1	0	1
MIR4435-2HG	0	0	0	0	0	0	0	0	0	0	0	0	1	0	1
AC118758.3	0	0	0	0	0	0	0	0	0	0	0	0	1	1	0
AC007342.1	0	0	0	0	0	0	0	0	0	0	0	0	1	0	1
LINC00665	0	0	0	0	0	0	0	0	0	0	0	0	1	1	0
LINC01535	0	0	0	0	0	0	0	0	0	0	0	0	1	0	1
AC233992.1	0	0	0	0	0	0	0	0	0	0	0	0	0	1	1
TRIM52-AS1	0	1	0	0	0	0	0	0	0	0	0	0	0	0	0
HOXA-AS3	0	1	0	0	0	0	0	0	0	0	0	0	0	0	0
LINC01003	0	1	0	0	0	0	0	0	0	0	0	0	0	0	0
AL162586.1	0	1	0	0	0	0	0	0	0	0	0	0	0	0	0
AP003392.4	0	1	0	0	0	0	0	0	0	0	0	0	0	0	0
DLEU1	0	1	0	0	0	0	0	0	0	0	0	0	0	0	0
DNAAF4-CCPG1	0	1	0	0	0	0	0	0	0	0	0	0	0	0	0
AL031009.1	0	1	0	0	0	0	0	0	0	0	0	0	0	0	0
AC079915.1	0	1	0	0	0	0	0	0	0	0	0	0	0	0	0
AC005332.7	0	1	0	0	0	0	0	0	0	0	0	0	0	0	0
ZFAS1	0	1	0	0	0	0	0	0	0	0	0	0	0	0	0
AP001062.1	0	1	0	0	0	0	0	0	0	0	0	0	0	0	0
LINC00205	0	1	0	0	0	0	0	0	0	0	0	0	0	0	0
THUMPD3-AS1	0	0	1	0	0	0	0	0	0	0	0	0	0	0	0
HCG17	0	0	1	0	0	0	0	0	0	0	0	0	0	0	0
AL512363.1	0	0	1	0	0	0	0	0	0	0	0	0	0	0	0
AL596442.1	0	0	1	0	0	0	0	0	0	0	0	0	0	0	0
AC074183.1	0	0	1	0	0	0	0	0	0	0	0	0	0	0	0
AC074183.2	0	0	1	0	0	0	0	0	0	0	0	0	0	0	0
PEG13	0	0	1	0	0	0	0	0	0	0	0	0	0	0	0
AC022021.1	0	0	1	0	0	0	0	0	0	0	0	0	0	0	0
ZEB1-AS1	0	0	1	0	0	0	0	0	0	0	0	0	0	0	0
NUTM2B-AS1	0	0	1	0	0	0	0	0	0	0	0	0	0	0	0
LINC00294	0	0	1	0	0	0	0	0	0	0	0	0	0	0	0
AP001107.9	0	0	1	0	0	0	0	0	0	0	0	0	0	0	0
RAB30-AS1	0	0	1	0	0	0	0	0	0	0	0	0	0	0	0
AL627171.1	0	0	1	0	0	0	0	0	0	0	0	0	0	0	0
VASH1-AS1	0	0	1	0	0	0	0	0	0	0	0	0	0	0	0
LINC00638	0	0	1	0	0	0	0	0	0	0	0	0	0	0	0
MIR4713HG	0	0	1	0	0	0	0	0	0	0	0	0	0	0	0
LINC00052	0	0	1	0	0	0	0	0	0	0	0	0	0	0	0
AC092117.1	0	0	1	0	0	0	0	0	0	0	0	0	0	0	0
AC007336.3	0	0	1	0	0	0	0	0	0	0	0	0	0	0	0
MIR22HG	0	0	1	0	0	0	0	0	0	0	0	0	0	0	0
AC138207.4	0	0	1	0	0	0	0	0	0	0	0	0	0	0	0
AC018628.1	0	0	1	0	0	0	0	0	0	0	0	0	0	0	0
TYMSOS	0	0	1	0	0	0	0	0	0	0	0	0	0	0	0
AC008555.8	0	0	1	0	0	0	0	0	0	0	0	0	0	0	0
AC022150.4	0	0	1	0	0	0	0	0	0	0	0	0	0	0	0
BX640515.1	0	0	1	0	0	0	0	0	0	0	0	0	0	0	0
AL118506.1	0	0	1	0	0	0	0	0	0	0	0	0	0	0	0
AP000233.2	0	0	1	0	0	0	0	0	0	0	0	0	0	0	0
AL121578.3	0	0	1	0	0	0	0	0	0	0	0	0	0	0	0
AC142472.1	0	0	0	0	1	0	0	0	0	0	0	0	0	0	0
AC007773.1	0	0	0	0	0	0	0	1	0	0	0	0	0	0	0
IPO9-AS1	0	0	0	0	0	0	0	0	1	0	0	0	0	0	0
AL591895.1	0	0	0	0	0	0	0	0	1	0	0	0	0	0	0
AC007878.1	0	0	0	0	0	0	0	0	1	0	0	0	0	0	0
LINC01857	0	0	0	0	0	0	0	0	1	0	0	0	0	0	0
DANCR	0	0	0	0	0	0	0	0	1	0	0	0	0	0	0
EXOC3-AS1	0	0	0	0	0	0	0	0	1	0	0	0	0	0	0
AC025171.1	0	0	0	0	0	0	0	0	1	0	0	0	0	0	0
TRPC7-AS2	0	0	0	0	0	0	0	0	1	0	0	0	0	0	0
PRR7-AS1	0	0	0	0	0	0	0	0	1	0	0	0	0	0	0
AC102953.2	0	0	0	0	0	0	0	0	1	0	0	0	0	0	0
LINC00997	0	0	0	0	0	0	0	0	1	0	0	0	0	0	0
AC008080.1	0	0	0	0	0	0	0	0	1	0	0	0	0	0	0
ARRDC1-AS1	0	0	0	0	0	0	0	0	1	0	0	0	0	0	0
AC044784.1	0	0	0	0	0	0	0	0	1	0	0	0	0	0	0
NUTM2A-AS1	0	0	0	0	0	0	0	0	1	0	0	0	0	0	0
DDX11-AS1	0	0	0	0	0	0	0	0	1	0	0	0	0	0	0
AGAP2-AS1	0	0	0	0	0	0	0	0	1	0	0	0	0	0	0
AC055713.1	0	0	0	0	0	0	0	0	1	0	0	0	0	0	0
LINC00641	0	0	0	0	0	0	0	0	1	0	0	0	0	0	0
AC068870.2	0	0	0	0	0	0	0	0	1	0	0	0	0	0	0
AC005606.2	0	0	0	0	0	0	0	0	1	0	0	0	0	0	0
MMP25-AS1	0	0	0	0	0	0	0	0	1	0	0	0	0	0	0
AC040162.3	0	0	0	0	0	0	0	0	1	0	0	0	0	0	0
AC024267.1	0	0	0	0	0	0	0	0	1	0	0	0	0	0	0
AL035458.2	0	0	0	0	0	0	0	0	1	0	0	0	0	0	0
AL031666.3	0	0	0	0	0	0	0	0	1	0	0	0	0	0	0
LINC01547	0	0	0	0	0	0	0	0	1	0	0	0	0	0	0
Z93241.1	0	0	0	0	0	0	0	0	1	0	0	0	0	0	0
AL049795.2	0	0	0	0	0	0	0	0	0	1	0	0	0	0	0
AC012510.1	0	0	0	0	0	0	0	0	0	1	0	0	0	0	0
AC004080.6	0	0	0	0	0	0	0	0	0	1	0	0	0	0	0
AC078846.1	0	0	0	0	0	0	0	0	0	1	0	0	0	0	0
AL353803.4	0	0	0	0	0	0	0	0	0	1	0	0	0	0	0
AC073389.1	0	0	0	0	0	0	0	0	0	1	0	0	0	0	0
AL133215.1	0	0	0	0	0	0	0	0	0	1	0	0	0	0	0
MIR4697HG	0	0	0	0	0	0	0	0	0	1	0	0	0	0	0
AC010186.4	0	0	0	0	0	0	0	0	0	1	0	0	0	0	0
AC092821.3	0	0	0	0	0	0	0	0	0	1	0	0	0	0	0
PCBP2-OT1	0	0	0	0	0	0	0	0	0	1	0	0	0	0	0
LINC02381	0	0	0	0	0	0	0	0	0	1	0	0	0	0	0
GAS6-AS1	0	0	0	0	0	0	0	0	0	1	0	0	0	0	0
AC009021.2	0	0	0	0	0	0	0	0	0	1	0	0	0	0	0
AC092295.2	0	0	0	0	0	0	0	0	0	1	0	0	0	0	0
AL133325.3	0	0	0	0	0	0	0	0	0	1	0	0	0	0	0
AL513477.2	0	0	0	0	0	0	0	0	0	0	0	0	1	0	0
AL109811.1	0	0	0	0	0	0	0	0	0	0	0	0	1	0	0
NPPA-AS1	0	0	0	0	0	0	0	0	0	0	0	0	1	0	0
AL162258.2	0	0	0	0	0	0	0	0	0	0	0	0	1	0	0
AL590666.1	0	0	0	0	0	0	0	0	0	0	0	0	1	0	0
AL162431.2	0	0	0	0	0	0	0	0	0	0	0	0	1	0	0
AC104447.1	0	0	0	0	0	0	0	0	0	0	0	0	1	0	0
PTPRG-AS1	0	0	0	0	0	0	0	0	0	0	0	0	1	0	0
MELTF-AS1	0	0	0	0	0	0	0	0	0	0	0	0	1	0	0
AC099343.3	0	0	0	0	0	0	0	0	0	0	0	0	1	0	0
AC106795.2	0	0	0	0	0	0	0	0	0	0	0	0	1	0	0
AL645933.2	0	0	0	0	0	0	0	0	0	0	0	0	1	0	0
AC017116.1	0	0	0	0	0	0	0	0	0	0	0	0	1	0	0
LINC00174	0	0	0	0	0	0	0	0	0	0	0	0	1	0	0
AC073335.2	0	0	0	0	0	0	0	0	0	0	0	0	1	0	0
AC055854.1	0	0	0	0	0	0	0	0	0	0	0	0	1	0	0
EXTL3-AS1	0	0	0	0	0	0	0	0	0	0	0	0	1	0	0
AC067817.1	0	0	0	0	0	0	0	0	0	0	0	0	1	0	0
RHPN1-AS1	0	0	0	0	0	0	0	0	0	0	0	0	1	0	0
AC124301.1	0	0	0	0	0	0	0	0	0	0	0	0	1	0	0
AP000437.1	0	0	0	0	0	0	0	0	0	0	0	0	1	0	0
AP002761.3	0	0	0	0	0	0	0	0	0	0	0	0	1	0	0
AC008124.1	0	0	0	0	0	0	0	0	0	0	0	0	1	0	0
AC027290.2	0	0	0	0	0	0	0	0	0	0	0	0	1	0	0
LINC00943	0	0	0	0	0	0	0	0	0	0	0	0	1	0	0
AC012645.1	0	0	0	0	0	0	0	0	0	0	0	0	1	0	0
AC020978.5	0	0	0	0	0	0	0	0	0	0	0	0	1	0	0
SNAI3-AS1	0	0	0	0	0	0	0	0	0	0	0	0	1	0	0
AC040977.1	0	0	0	0	0	0	0	0	0	0	0	0	1	0	0
AC067852.1	0	0	0	0	0	0	0	0	0	0	0	0	1	0	0
AC018521.1	0	0	0	0	0	0	0	0	0	0	0	0	1	0	0
ARHGAP27P1-BPTFP1-KPNA2P3	0	0	0	0	0	0	0	0	0	0	0	0	1	0	0
PARD6G-AS1	0	0	0	0	0	0	0	0	0	0	0	0	1	0	0
AC243964.3	0	0	0	0	0	0	0	0	0	0	0	0	1	0	0
ZNF337-AS1	0	0	0	0	0	0	0	0	0	0	0	0	1	0	0
URB1-AS1	0	0	0	0	0	0	0	0	0	0	0	0	1	0	0
AC004019.18	0	0	0	0	0	0	0	0	0	0	0	0	1	0	0
DGCR11	0	0	0	0	0	0	0	0	0	0	0	0	1	0	0
AC232271.1	0	0	0	0	0	0	0	0	0	0	0	0	1	0	0
LINC00630	0	0	0	0	0	0	0	0	0	0	0	0	1	0	0
AC004000.1	0	0	0	0	0	0	0	0	0	0	0	0	1	0	0
CYP1B1-AS1	0	0	0	0	0	0	0	0	0	0	0	0	0	1	0
LINC01001	0	0	0	0	0	0	0	0	0	0	0	0	0	1	0
AC240565.2	0	0	0	0	0	0	0	0	0	0	0	0	0	1	0
NRSN2-AS1	0	0	0	0	0	0	0	0	0	0	0	0	0	1	0
AL645608.1	0	0	0	0	0	0	0	0	0	0	0	0	0	0	1
AL390195.1	0	0	0	0	0	0	0	0	0	0	0	0	0	0	1
AC239868.1	0	0	0	0	0	0	0	0	0	0	0	0	0	0	1
CYTOR	0	0	0	0	0	0	0	0	0	0	0	0	0	0	1
AC133644.3	0	0	0	0	0	0	0	0	0	0	0	0	0	0	1
AC004069.1	0	0	0	0	0	0	0	0	0	0	0	0	0	0	1
RP11-219C20.3	0	0	0	0	0	0	0	0	0	0	0	0	0	0	1
AL049543.1	0	0	0	0	0	0	0	0	0	0	0	0	0	0	1
AC079781.5	0	0	0	0	0	0	0	0	0	0	0	0	0	0	1
AC100861.1	0	0	0	0	0	0	0	0	0	0	0	0	0	0	1
AC091564.7	0	0	0	0	0	0	0	0	0	0	0	0	0	0	1
AL160236.2	0	0	0	0	0	0	0	0	0	0	0	0	0	0	1
AC020658.3	0	0	0	0	0	0	0	0	0	0	0	0	0	0	1
UBL7-AS1	0	0	0	0	0	0	0	0	0	0	0	0	0	0	1
AC245033.4	0	0	0	0	0	0	0	0	0	0	0	0	0	0	1
AC084809.2	0	0	0	0	0	0	0	0	0	0	0	0	0	0	1
AC067852.2	0	0	0	0	0	0	0	0	0	0	0	0	0	0	1
AC091271.1	0	0	0	0	0	0	0	0	0	0	0	0	0	0	1
AC124319.2	0	0	0	0	0	0	0	0	0	0	0	0	0	0	1
AC124283.3	0	0	0	0	0	0	0	0	0	0	0	0	0	0	1
AC012615.1	0	0	0	0	0	0	0	0	0	0	0	0	0	0	1
AL121832.3	0	0	0	0	0	0	0	0	0	0	0	0	0	0	1
AL022311.1	0	0	0	0	0	0	0	0	0	0	0	0	0	0	1
MIR503HG	0	0	0	0	0	0	0	0	0	0	0	0	0	0	1
